# Supplementary material for: Cigar Warning Noticing and Demographic and Usage Correlates: Analysis from the United States Population Assessment of Tobacco and Health Study, Wave 5
Source: Int J Environ Res Public Health. 2022 Mar 9;19(6):3221. doi: 10.3390/ijerph19063221 (PMC8952384; doi:10.3390/ijerph19063221)
Supplement: Supplementary file 1 [file ijerph-19-03221-s001.zip]

Archive with 1 entries (1 files):
- ijerph-1599504-supplementary.pdf
